# Supplementary material for: Artificial intelligence and thermodynamics help solving arson cases
Source: Sci Rep. 2020 Nov 25;10:20502. doi: 10.1038/s41598-020-77516-x (PMC7689476; doi:10.1038/s41598-020-77516-x)
Supplement: Supplementary file 2 — Supplementary information 2. [file 41598_2020_77516_MOESM2_ESM.xlsx]

## Sheet: Vapor pressures
	Saturated vapor pressure of all 60 components in bar. These have been calculated using Antoine coefficients retreived from the NIST Database
Component Number	Component/Temperature (K)	280 K	290 K	300 K	310 K	320 K	330 K	340 K
1	﻿2,4-Dimethyl-2-pentene	0.0448368	0.0757635	0.122627	0.191083	0.287903	0.420978	0.599291
2	2-Methylhexane	0.0352028	0.0594393	0.0963651	0.150692	0.228183	0.335699	0.481234
3	2,3-Dimethylpentane	0.0380749	0.0634405	0.101675	0.157413	0.236287	0.344974	0.491219
4	3-Methylhexane	0.0334731	0.0564014	0.0913104	0.142663	0.215927	0.31764	0.455432
5	trans-1,3-Dimethylcyclopentane	0.0308486	0.052382	0.0853942	0.134258	0.204366	0.302193	0.43534
6	trans-1,2-Dimethylcyclopentane	0.0342621	0.0575045	0.0927701	0.144487	0.218069	0.319967	0.457701
7	2,2,4-Trimethylpentane	0.0260474	0.0441777	0.0719254	0.112925	0.171641	0.253423	0.364525
8	Heptane	0.0226902	0.0395753	0.0660297	0.105926	0.164097	0.246409	0.359804
9	2-Methyl-2-hexene	0.029591	0.0500032	0.0811641	0.127114	0.192818	0.284221	0.408282
10	2,5-Dimethylhexane	0.0151843	0.0267681	0.0451254	0.0731164	0.114363	0.173323	0.255344
11	2,4-Dimethylhexane	0.0147805	0.0261646	0.0442552	0.0718972	0.112693	0.171073	0.252348
12	trans,cis-1,2,4-Trimethylcyclopentane	0.0116462	0.0207844	0.0353837	0.0577813	0.0909352	0.138479	0.204759
13	2,3,4-Trimethylpentane	0.0140743	0.024554	0.0410433	0.0660462	0.102733	0.155005	0.227554
14	Toluene	0.0144418	0.0254006	0.0427682	0.0692727	0.108388	0.164413	0.242539
15	2,3-Dimethylhexane	0.011112	0.0199622	0.0342233	0.0562946	0.0892556	0.136942	0.204006
16	1-Methylcyclohexene	0.014501	0.0258806	0.0440649	0.0719699	0.113288	0.172559	0.255216
17	2-Methylheptane	0.0104358	0.0186839	0.0319654	0.0525276	0.0832701	0.127826	0.19063
18	4-Methylheptane	0.0104637	0.0187222	0.0320131	0.0525799	0.0833155	0.127844	0.190586
19	3,4-Dimethylhexane	0.0102692	0.01849	0.0317671	0.0523601	0.0831766	0.127847	0.190785
20	3-Methylheptane	0.00992692	0.0178054	0.0305135	0.0502188	0.0797228	0.122541	0.182969
21	trans-1,4-Dimethylcyclohexane	0.0113497	0.0200653	0.0338942	0.0549928	0.0860857	0.130517	0.192285
22	2,2,5-Trimethylhexane	0.00862085	0.0154588	0.0264863	0.0435828	0.0691768	0.106316	0.158724
23	trans-1,2-Ethylmethylcyclopentane	0.00933361	0.0168383	0.0289664	0.047779	0.0759222	0.116691	0.174081
24	trans-1,2-Dimethylcyclohexane	0.0101565	0.0178965	0.0301658	0.0488839	0.0764862	0.115977	0.170967
25	trans-3-Octene	0.00911016	0.0162246	0.0276426	0.0452766	0.0715958	0.109698	0.163372
26	Octane	0.00681509	0.0125458	0.022007	0.0369877	0.0598446	0.0935877	0.141955
27	cis-1,4-Dimethylcyclohexane	0.00955488	0.0169824	0.0288387	0.0470346	0.0740044	0.112759	0.16693
28	2,4-Dimethylheptane	0.00446954	0.00853573	0.0154488	0.0266696	0.0441535	0.0704289	0.108668
29	2,5-Dimethylheptane	0.00391753	0.00751465	0.0136596	0.02368	0.0393636	0.0630357	0.0976298
30	Ethylbenzene	0.00458179	0.00852309	0.0151031	0.0256344	0.0418703	0.0660794	0.101116
31	m-Xylene	0.00375199	0.00708806	0.0127354	0.0218873	0.0361565	0.0576515	0.0890503
32	4-Methyloctane	0.00342347	0.00645525	0.0115838	0.0198934	0.0328515	0.0523813	0.0809307
33	2-Methyloctane	0.00295259	0.00568392	0.0103807	0.0180963	0.0302685	0.048794	0.0760992
34	3-Methyloctane	0.00307891	0.00585376	0.0105807	0.0182862	0.0303669	0.0486599	0.0755123
35	o-Xylene	0.00282361	0.00543983	0.00994368	0.0173511	0.0290516	0.0468814	0.0731945
36	Nonane	0.00202293	0.00396914	0.00737801	0.0130745	0.0222056	0.0363108	0.0573919
37	Cumene	0.00204265	0.00399067	0.00738653	0.0130348	0.0220475	0.0359081	0.0565344
38	n-Propylbenzene	0.00155211	0.00304938	0.00567912	0.0100875	0.0171783	0.0281719	0.0446651
39	1-Methyl-3-ethylbenzene	0.000707893	0.000707893	0.000707893	0.000707893	0.000707893	0.000707893	0.000707893
40	1-Methyl-4-ethylbenzene	0.000612746	0.000612746	0.000612746	0.000612746	0.000612746	0.000612746	0.000612746
41	Mesitylene	0.000986259	0.0020079	0.00386131	0.00706046	0.0123445	0.0207371	0.0336089
42	1,2,4-Trimethylbenzene	0.000967542	0.00193321	0.00366032	0.00660708	0.0114287	0.019029	0.0306152
43	1,2,3-Trimethylbenzene	0.000693032	0.00140906	0.00271039	0.00496337	0.0086993	0.0146606	0.0238509
44	1-Methyl-3-isopropylbenzene	0.000351826	0.000351826	0.000351826	0.000351826	0.000351826	0.000351826	0.000351826
45	Indane	0.000375386	0.000869375	0.00188197	0.00383789	0.00742238	0.0136912	0.024206
46	2,2,4,5,6-Pentamethylheptane	0.000226195	0.000540658	0.00118883	0.00243245	0.00467511	0.00850705	0.0147527
47	1-Methyl-4-propylbenzene	0.000342531	0.000750023	0.00153768	0.00297531	0.00547003	0.00961004	0.016213
48	1,3-Dimethyl-5-ethylbenzene	0.000178344	0.000178344	0.000178344	0.000178344	0.000178344	0.000178344	0.000178344
49	1-Methyl-2-propylbenzene	0.000293758	0.00065364	0.00135871	0.00266059	0.0049424	0.00876196	0.0148998
50	1,4-Dimethyl-2-ethylbenzene	0.000179822	0.000179822	0.000179822	0.000179822	0.000179822	0.000179822	0.000179822
51	1,3-Dimethyl-4-ethylbenzene	0.000166446	0.000166446	0.000166446	0.000166446	0.000166446	0.000166446	0.000166446
52	1,2-Dimethyl-4-ethylbenzene	0.000123851	0.000123851	0.000123851	0.000123851	0.000123851	0.000123851	0.000123851
53	1,2-Dimethyl-3-ethylbenzene	0.000103085	0.000103085	0.000103085	0.000103085	0.000103085	0.000103085	0.000103085
54	1,2,4,5-Tetramethylbenzene	0.000174913	0.000393386	0.000827369	0.00164034	0.00308648	0.00554359	0.00955143
55	1,2,3,5-Tetramethylbenzene	0.000177137	0.000396038	0.000828752	0.00163599	0.00306682	0.00549057	0.00943372
56	1,2,3,4-Tetramethylbenzene	5.24221e-05	0.000234677	0.00051238	0.00104991	0.00203412	0.00374983	0.00661307
57	Naphthalene	6.4304e-06	4.50586e-05	0.000120947	0.000294956	0.000662292	0.00138432	0.00271817
58	Ethanol	0.0300752	0.055434	0.0975686	0.164815	0.268356	0.422746	0.646414
59	Methyl_tert-butyl_ether	0.126732	0.20822	0.329646	0.5049	0.750744	1.08694	1.53628
60	Ethyl_tert-butyl_ether	0.0553494	0.0948263	0.155938	0.247252	0.379464	0.565582	0.821057

## Sheet: Gasoline Compositions
	Composition in mole fractions of the analysed gasoline samples
Component Number	Component/Gasoline number	1	2	3	4	5	6	7	8	9	10	11	12	13	14	15	16	17	18	19	20	21	22	23	24	25	26	27	28	29	30	31	32	33	34	35	36	37	38	39	40	41	42	43	44	45	46	47	48
1	2,4-Dimethyl-2-pentene	0.00159	0.003343	0.001575	0.002634	0.001945	0.001704	0.001495	0.001498	0.002988	0.001578	0.001311	0.00161	0.001397	0.001224	0.001208	0.001237	0.00128	0.002234	0.002615	0.002109	0.004395	0.002443	0.002264	0.002463	0.002185	0.003224	0.002136	0.002213	0.002678	0.003919	0.001483	0.001142	0.003126	0.002425	0.001618	0.001456	0.002108	0.001469	0.00206	0.002988	0.001411	0.002788	0.002475	0.003857	0.00339	0.002163	0.00237	0.001984
2	2-Methylhexane	0.023542	0.036266	0.025948	0.032139	0.03153	0.028688	0.020586	0.03886	0.036415	0.027303	0.018069	0.021007	0.017995	0.033141	0.033005	0.033659	0.035011	0.03374	0.032772	0.032843	0.047236	0.034089	0.03347	0.02779	0.033474	0.037473	0.032054	0.033518	0.029399	0.04503	0.036178	0.037915	0.037183	0.030663	0.020929	0.020436	0.029878	0.036037	0.032666	0.033949	0.017944	0.043092	0.032308	0.042758	0.036832	0.033265	0.032355	0.032864
3	2,3-Dimethylpentane	0.012531	0.013495	0.011878	0.015512	0.011078	0.013291	0.012497	0.012979	0.013568	0.013827	0.012827	0.014348	0.01798	0.010877	0.010596	0.010935	0.01109	0.013324	0.016436	0.011127	0.01901	0.012045	0.01177	0.023323	0.011509	0.013164	0.013457	0.011575	0.016287	0.018101	0.012633	0.012742	0.015757	0.012798	0.014222	0.014079	0.011721	0.014253	0.011469	0.012292	0.019559	0.016831	0.011829	0.018513	0.014043	0.012767	0.012301	0.013173
4	3-Methylhexane	0.03156	0.040952	0.031264	0.035474	0.034797	0.034294	0.030308	0.039437	0.040778	0.033814	0.020021	0.0225	0.019893	0.033573	0.03345	0.034233	0.03554	0.036447	0.036394	0.035877	0.046028	0.037454	0.036809	0.030297	0.036687	0.040856	0.034973	0.0367	0.032926	0.044624	0.036887	0.037367	0.041171	0.035951	0.022338	0.022123	0.033451	0.03698	0.036151	0.038553	0.0196	0.044875	0.038372	0.042979	0.042547	0.037589	0.037203	0.035934
5	trans-1,3-Dimethylcyclopentane	0.003835	0.004688	0.006534	0.005221	0.006116	0.005349	0.001761	0.015678	0.005862	0.006356	0.003214	0.003978	0.003057	0.013105	0.013018	0.013342	0.014043	0.00831	0.005308	0.006619	0.006293	0.006134	0.006227	0.005191	0.006537	0.006179	0.006398	0.00637	0.004777	0.006865	0.013659	0.016098	0.006273	0.004928	0.003973	0.004018	0.005794	0.013319	0.006115	0.004704	0.002972	0.01237	0.00472	0.006089	0.004489	0.007303	0.005409	0.007644
6	trans-1,2-Dimethylcyclopentane	0.006992	0.008627	0.00901	0.008385	0.009603	0.008677	0.005294	0.017198	0.009694	0.009214	0.005169	0.006295	0.004887	0.014542	0.014552	0.014862	0.015475	0.011115	0.008916	0.010131	0.010896	0.009836	0.00982	0.007543	0.010102	0.010047	0.009719	0.010048	0.007704	0.011651	0.01529	0.017227	0.009977	0.008642	0.006259	0.006302	0.009028	0.015106	0.009844	0.008624	0.004718	0.014944	0.008621	0.010341	0.00879	0.010532	0.009143	0.010651
7	2,2,4-Trimethylpentane	0.065679	0.053157	0.059561	0.071464	0.0885	0.072143	0.065201	0.050287	0.028848	0.052518	0.115259	0.116995	0.111347	0.039606	0.035809	0.037149	0.034346	0.054974	0.053253	0.023391	0.079939	0.048281	0.049959	0.07204	0.035157	0.02464	0.072489	0.042776	0.066478	0.080571	0.057344	0.056808	0.03381	0.02665	0.117333	0.110472	0.041632	0.09321	0.090025	0.061261	0.111142	0.072257	0.077118	0.096933	0.063206	0.079678	0.104537	0.121783
8	Heptane	0.02716	0.030628	0.024312	0.028712	0.027766	0.02782	0.027941	0.024011	0.029859	0.027062	0.016245	0.016674	0.017193	0.021981	0.021583	0.022163	0.022879	0.027259	0.028816	0.028588	0.021607	0.029236	0.029261	0.024214	0.029083	0.030964	0.027275	0.029089	0.02574	0.021462	0.02278	0.021886	0.028715	0.029677	0.016474	0.017191	0.02775	0.024728	0.028545	0.030114	0.017102	0.026458	0.031835	0.021557	0.03258	0.029379	0.030718	0.027006
9	2-Methyl-2-hexene	0.001447	0.003204	0.001617	0.00428	0.006797	0.00354	0.001037	0.001539	0.00396	0.001931	0.003796	0.005248	0.002844	0.004122	0.003989	0.004076	0.003906	0.003386	0.006475	0.00767	0.006835	0.006892	0.007006	0.002621	0.007403	0.007398	0.006928	0.007291	0.002672	0.007972	0.002935	0.003619	0.003904	0.004366	0.005237	0.005289	0.005747	0.003701	0.007007	0.005781	0.002544	0.002933	0.005081	0.006627	0.004155	0.003698	0.005576	0.005879
10	2,5-Dimethylhexane	0.010899	0.008537	0.010671	0.010291	0.01179	0.010533	0.008485	0.01359	0.007039	0.009757	0.012431	0.011003	0.01276	0.010409	0.009863	0.010181	0.010398	0.009693	0.008362	0.006988	0.015541	0.008649	0.008734	0.009179	0.007864	0.007355	0.010187	0.008241	0.008691	0.015909	0.011405	0.012361	0.007872	0.006412	0.010855	0.010985	0.00764	0.015134	0.011973	0.00883	0.012807	0.013626	0.010198	0.017148	0.009856	0.011628	0.012171	0.014506
11	2,4-Dimethylhexane	0.016489	0.011604	0.015143	0.01319	0.016682	0.015456	0.013596	0.012292	0.008238	0.013846	0.016951	0.016072	0.016745	0.01019	0.009682	0.00984	0.009352	0.011199	0.010729	0.006782	0.016585	0.010622	0.010568	0.011674	0.00839	0.008181	0.01364	0.009667	0.011679	0.016852	0.013777	0.012968	0.008553	0.007582	0.016199	0.015657	0.008613	0.019187	0.01685	0.012407	0.016942	0.015144	0.014682	0.018466	0.01295	0.015794	0.018	0.021017
12	trans,cis-1,2,4-Trimethylcyclopentane	0.002118	0.00278	0.002466	0.002297	0.002945	0.002646	0.001875	0.004159	0.002254	0.002523	0.001332	0.001549	0.001321	0.00333	0.003311	0.003352	0.003506	0.002571	0.002307	0.002479	0.001809	0.00258	0.0025	0.002077	0.002414	0.00278	0.002592	0.002508	0.002112	0.001945	0.003157	0.003209	0.002012	0.002121	0.001536	0.001626	0.002233	0.003108	0.003105	0.002588	0.001312	0.00264	0.002744	0.001694	0.002477	0.002835	0.00268	0.00284
13	2,3,4-Trimethylpentane	0.026195	0.019176	0.02368	0.025967	0.035025	0.028033	0.023558	0.016219	0.011696	0.020408	0.04576	0.04288	0.040666	0.015627	0.014179	0.01465	0.013442	0.019872	0.021098	0.009757	0.040221	0.020564	0.021082	0.02486	0.013714	0.010459	0.029294	0.01638	0.023828	0.040741	0.02097	0.021351	0.013495	0.010707	0.043433	0.041848	0.017327	0.033061	0.035717	0.023833	0.03932	0.027752	0.02833	0.048469	0.024955	0.029438	0.039673	0.046414
14	Toluene	0.348985	0.23067	0.273472	0.255618	0.226003	0.291576	0.396554	0.130061	0.256078	0.294691	0.203174	0.160727	0.232604	0.141049	0.137048	0.140306	0.139318	0.226216	0.240668	0.25683	0.076942	0.231492	0.244202	0.252461	0.25359	0.186408	0.229032	0.248326	0.250622	0.080258	0.161191	0.138715	0.272064	0.312214	0.155685	0.190836	0.258849	0.166598	0.219179	0.235208	0.227584	0.199243	0.255599	0.094121	0.251087	0.225385	0.252101	0.220907
15	2,3-Dimethylhexane	0.014205	0.007842	0.012853	0.008187	0.01116	0.010162	0.008534	0.009939	0.005294	0.009536	0.010985	0.010414	0.010369	0.008511	0.007854	0.008047	0.007454	0.007031	0.006912	0.004197	0.009382	0.006798	0.006763	0.00776	0.005343	0.005232	0.008945	0.006075	0.007527	0.009574	0.012098	0.011521	0.005486	0.004898	0.010444	0.010136	0.005363	0.017561	0.011381	0.008309	0.010354	0.012715	0.009878	0.010916	0.008654	0.012294	0.012087	0.015645
16	1-Methylcyclohexene	0.009848	0.017577	0.013662	0.016414	0.015095	0.012951	0.006087	0.034088	0.018092	0.013708	0.008811	0.009634	0.011723	0.023461	0.023492	0.023886	0.02598	0.020884	0.014225	0.019901	0.01131	0.015942	0.016551	0.017038	0.018784	0.015548	0.015934	0.017702	0.017614	0.012625	0.023263	0.027182	0.016328	0.015205	0.00958	0.009993	0.018096	0.02506	0.015511	0.014498	0.012187	0.023007	0.013558	0.011081	0.012883	0.017221	0.014606	0.016264
17	2-Methylheptane	0.010278	0.012673	0.009707	0.010678	0.015362	0.013772	0.010479	0.008581	0.009931	0.01218	0.00684	0.007487	0.006332	0.009364	0.009295	0.009355	0.009474	0.009989	0.011083	0.01192	0.007967	0.012588	0.012303	0.008634	0.012081	0.013445	0.012519	0.012224	0.009136	0.008621	0.010046	0.008653	0.008156	0.009259	0.007445	0.007975	0.010624	0.008989	0.015834	0.012779	0.006262	0.006522	0.013414	0.007379	0.011794	0.011443	0.013427	0.012897
18	4-Methylheptane	0.00404	0.005038	0.00387	0.003765	0.005599	0.004932	0.00405	0.003672	0.003476	0.004056	0.001981	0.002301	0.00185	0.003852	0.00377	0.003837	0.003805	0.00354	0.003825	0.003523	0.002538	0.004095	0.003875	0.003334	0.003713	0.004724	0.004169	0.003768	0.003345	0.002633	0.004236	0.003522	0.002938	0.003224	0.00226	0.002444	0.003275	0.003453	0.005755	0.004801	0.00184	0.002498	0.005207	0.002228	0.004607	0.004489	0.004869	0.004745
19	3,4-Dimethylhexane	0.00306	0.002264	0.002725	0.002014	0.002712	0.002812	0.002501	0.002104	0.001399	0.002797	0.002034	0.001956	0.002043	0.001919	0.001857	0.001871	0.001809	0.001655	0.001731	0.001081	0.001952	0.001685	0.001613	0.001857	0.001318	0.001627	0.002038	0.001468	0.001761	0.001952	0.002499	0.002192	0.001391	0.001333	0.001966	0.001963	0.00129	0.002882	0.002795	0.002251	0.002078	0.002203	0.002609	0.002094	0.002365	0.002662	0.002801	0.003127
20	3-Methylheptane	0.017008	0.015755	0.015133	0.012267	0.018597	0.021467	0.018457	0.011692	0.011628	0.021635	0.006957	0.008085	0.006326	0.012317	0.012245	0.012322	0.012431	0.012832	0.012737	0.012308	0.009004	0.013982	0.013348	0.010643	0.012724	0.015879	0.0141	0.013053	0.011074	0.009519	0.013563	0.011333	0.009547	0.01065	0.008019	0.008667	0.011143	0.011085	0.019189	0.015705	0.006242	0.008061	0.016753	0.007979	0.014779	0.014319	0.016147	0.015719
21	trans-1,4-Dimethylcyclohexane	0.000405	0.002955	0.000568	0.002058	0.002342	0.001245	0.000307	0.001041	0.002654	0.000475	0.001248	0.001494	0.001383	0.000996	0.000969	0.000989	0.001	0.001877	0.002194	0.003055	0.001711	0.002351	0.002475	0.002478	0.002815	0.002287	0.00239	0.002647	0.002899	0.001957	0.000772	0.000894	0.001977	0.002406	0.001489	0.001531	0.002499	0.001264	0.002423	0.002505	0.0014	0.001058	0.001823	0.001609	0.001722	0.001574	0.002008	0.001886
22	2,2,5-Trimethylhexane	0.007108	0.002059	0.005983	0.0051	0.003459	0.005106	0.005265	0.003371	0.002736	0.006172	0.008469	0.007758	0.01058	0.002399	0.002209	0.002235	0.002027	0.003174	0.003009	0.002089	0.012608	0.002808	0.002809	0.00402	0.002421	0.002237	0.003559	0.002641	0.003234	0.012592	0.003534	0.003641	0.003822	0.003108	0.00769	0.008241	0.002981	0.005578	0.003514	0.002499	0.011303	0.005358	0.003322	0.01377	0.003689	0.004077	0.004182	0.005196
23	trans-1,2-Ethylmethylcyclopentane	0.000943	0.002756	0.001158	0.002926	0.00451	0.002454	0.000892	0.001427	0.002849	0.001071	0.002052	0.002621	0.001807	0.001639	0.001597	0.001604	0.001676	0.002607	0.003404	0.004392	0.003116	0.004203	0.004199	0.001905	0.004298	0.004178	0.004144	0.004251	0.002338	0.003565	0.001403	0.001456	0.002197	0.002712	0.002642	0.002717	0.003536	0.001838	0.004719	0.003298	0.001753	0.001318	0.003032	0.002854	0.002568	0.002543	0.003638	0.003574
24	trans-1,2-Dimethylcyclohexane	0	0.0011	0.000517	0.00153	0.002487	0.00128	0	0.000494	0.001353	0	0.001164	0.001518	0.000887	0.000708	0.0007	0.000694	0.000712	0.001233	0.001896	0.002523	0.001409	0.002425	0.002429	0.000911	0.002452	0.002331	0.00243	0.00246	0.001103	0.001634	0.000605	0.000634	0.001094	0.001376	0.001538	0.00156	0.001963	0.000679	0.002606	0.001727	0.000832	0.000441	0.001522	0.001424	0.00122	0.001183	0.002053	0.001954
25	trans-3-Octene	0.001779	0.002098	0.001584	0.002141	0.002834	0.003038	0.00213	0.000995	0.002265	0.002836	0.001502	0.001818	0.001404	0.000899	0.000873	0.000876	0.001004	0.004349	0.002393	0.003237	0.002162	0.002874	0.002928	0.001166	0.003086	0.002756	0.002834	0.00306	0.002651	0.0025	0.000824	0.000771	0.001781	0.002041	0.001844	0.001869	0.002633	0.001121	0.003022	0.002395	0.001384	0.000744	0.001886	0.002008	0.001669	0.00143	0.002373	0.002298
26	Octane	0.009875	0.01131	0.009228	0.009681	0.013257	0.011715	0.010231	0.007845	0.009153	0.010407	0.005547	0.006023	0.005895	0.008737	0.008766	0.00874	0.008698	0.018943	0.009605	0.009798	0.004634	0.010707	0.010192	0.019229	0.009925	0.012293	0.01056	0.010092	0.020338	0.004985	0.009607	0.008003	0.006892	0.007929	0.005974	0.006542	0.008939	0.008228	0.013764	0.01125	0.006065	0.00455	0.011814	0.004442	0.010239	0.0097	0.011457	0.010789
27	cis-1,4-Dimethylcyclohexane	0.000386	0.00176	0.000424	0.001582	0.002112	0.001072	0.000423	0.000459	0.001786	0.000359	0.001029	0.001277	0.001004	0.000487	0.00047	0.000476	0.000488	0.00157	0.001747	0.00238	0.001744	0.002067	0.002106	0.001554	0.002227	0.002034	0.002057	0.002197	0.001897	0.002004	0.000418	0.000442	0.001317	0.001592	0.001288	0.001311	0.001925	0.000662	0.002233	0.001811	0.001001	0.000523	0.001368	0.001537	0.001248	0.001085	0.001708	0.001614
28	2,4-Dimethylheptane	0.001632	0.002215	0.001321	0.002161	0.002226	0.001695	0.002124	0.00061	0.001983	0.001275	0.001457	0.001538	0.0019	0.000773	0.000759	0.000756	0.000734	0.001891	0.001921	0.002516	0.00139	0.002243	0.002232	0.002405	0.002407	0.002347	0.002153	0.002324	0.002449	0.001553	0.000861	0.000823	0.001422	0.001614	0.001532	0.001622	0.002212	0.001151	0.002311	0.001868	0.002028	0.000707	0.00163	0.001378	0.001497	0.001287	0.001746	0.001705
29	2,5-Dimethylheptane	0.001321	0.00152	0.001248	0.001452	0.001439	0.001384	0.001253	0.000972	0.001507	0.001326	0.001297	0.00128	0.001503	0.001205	0.001195	0.001176	0.001134	0.001394	0.001383	0.001649	0.001494	0.001569	0.001498	0.00114	0.001576	0.001875	0.001428	0.001538	0.0011	0.001568	0.001336	0.001266	0.001059	0.001138	0.001277	0.001379	0.001523	0.001352	0.001533	0.001256	0.001612	0.000798	0.000962	0.00144	0.00103	0.000923	0.001057	0.001244
30	Ethylbenzene	0.048812	0.037004	0.049966	0.036031	0.033023	0.037265	0.059906	0.046967	0.037436	0.043484	0.02775	0.020104	0.032009	0.052481	0.053357	0.052785	0.051367	0.039599	0.035157	0.039276	0.004677	0.036149	0.034358	0.042356	0.037182	0.045776	0.033062	0.035851	0.039138	0.005517	0.047303	0.048264	0.038532	0.031985	0.019449	0.025138	0.037464	0.038347	0.032133	0.036382	0.033017	0.033307	0.030453	0.007137	0.030921	0.036119	0.026104	0.026155
31	m-Xylene	0.072186	0.141763	0.10541	0.113905	0.152271	0.10192	0.052946	0.149826	0.129472	0.087315	0.067701	0.057248	0.065734	0.172831	0.175834	0.173435	0.168722	0.124919	0.126516	0.116579	0.014283	0.122785	0.117185	0.129716	0.116421	0.141339	0.126576	0.117425	0.123581	0.016066	0.150346	0.162806	0.135709	0.108576	0.055902	0.071386	0.104845	0.126969	0.154157	0.153745	0.066429	0.126155	0.173608	0.017086	0.160153	0.170596	0.144774	0.118971
32	4-Methyloctane	0.000451	0.00115	0.000719	0.000898	0.00119	0.000775	0.000306	0.001131	0.001307	0.000661	0.000571	0.000749	0.000506	0.001469	0.001546	0.001521	0.001392	0.001074	0.001024	0.001142	0.000468	0.001144	0.001057	0.001159	0.001099	0.001678	0.001056	0.001058	0.001088	0.000533	0.00142	0.001456	0.000703	0.000823	0.000707	0.000806	0.000989	0.001165	0.001256	0.001003	0.000529	0.000412	0.000692	0.000454	0.000656	0.000665	0.000756	0.000962
33	2-Methyloctane	0.000569	0.001586	0.000835	0.001263	0.001571	0.001002	0.000306	0.00129	0.00174	0.00074	0.000899	0.001007	0.000915	0.001831	0.001845	0.001768	0.001743	0.001561	0.001489	0.001697	0.000876	0.001709	0.001561	0.001593	0.001624	0.002221	0.001467	0.00162	0.001548	0.000977	0.001681	0.001691	0.001067	0.001212	0.001025	0.00116	0.00152	0.00137	0.001731	0.001457	0.000937	0.000536	0.000915	0.000821	0.000888	0.000848	0.001078	0.001322
34	3-Methyloctane	0.000836	0.001984	0.001282	0.002258	0.002108	0.001303	0.000434	0.001969	0.002634	0.001177	0.001749	0.001705	0.001791	0.002704	0.002753	0.002713	0.002587	0.002364	0.002458	0.003241	0.001004	0.002942	0.002772	0.002334	0.003017	0.003832	0.002504	0.002905	0.0023	0.001134	0.00243	0.002582	0.001569	0.00149	0.001689	0.001913	0.002943	0.002084	0.002302	0.001846	0.001848	0.000783	0.001249	0.000924	0.001184	0.001139	0.001458	0.001752
35	o-Xylene	0.024926	0.051347	0.041885	0.041032	0.051592	0.034642	0.014124	0.065955	0.051131	0.031829	0.02754	0.025945	0.026528	0.079548	0.081007	0.07987	0.076562	0.050119	0.047321	0.043586	0.010863	0.04535	0.042449	0.050574	0.042759	0.056041	0.045132	0.04278	0.049227	0.011508	0.060089	0.073357	0.052032	0.043883	0.025347	0.030297	0.039751	0.05341	0.052163	0.056319	0.026844	0.051281	0.057174	0.009084	0.054455	0.060446	0.04787	0.041648
36	Nonane	0.001037	0.001573	0.001356	0.001623	0.00145	0.001165	0.000618	0.001819	0.002105	0.001201	0.001626	0.001529	0.001926	0.002649	0.002681	0.002621	0.002436	0.002278	0.001814	0.001877	0.001035	0.001865	0.00172	0.003798	0.001818	0.002534	0.001656	0.001759	0.003068	0.001142	0.00215	0.002647	0.001323	0.001449	0.001504	0.001655	0.001852	0.002412	0.001506	0.00128	0.002088	0.00088	0.001186	0.001142	0.001154	0.001138	0.00119	0.001387
37	Cumene	0.002911	0.002279	0.003297	0.003257	0.000846	0.002079	0.003302	0.003538	0.002531	0.003153	0.005196	0.005541	0.005191	0.004835	0.004953	0.004855	0.004583	0.002826	0.002709	0.003368	0.010135	0.002947	0.002845	0.002228	0.003096	0.003694	0.002215	0.002974	0.002411	0.009846	0.00325	0.004461	0.002115	0.002527	0.005645	0.004856	0.0033	0.00322	0.00072	0.001752	0.005369	0.002488	0.000541	0.006663	0.000984	0.001344	0.000373	0.001023
38	n-Propylbenzene	0.009659	0.008014	0.010318	0.008763	0.00297	0.007374	0.011649	0.01058	0.009268	0.010958	0.018564	0.022506	0.016818	0.01144	0.011767	0.011523	0.011652	0.009189	0.009429	0.012502	0.035082	0.010408	0.010524	0.006529	0.011493	0.011436	0.008024	0.011016	0.007834	0.034178	0.00921	0.010013	0.007834	0.008822	0.023186	0.018065	0.012459	0.00859	0.002463	0.005468	0.016983	0.00838	0.001297	0.031402	0.003549	0.003029	0.001325	0.003335
39	1-Methyl-3-ethylbenzene	0.02205	0.023713	0.028234	0.026373	0.01102	0.019506	0.022288	0.036638	0.029681	0.02933	0.05195	0.062649	0.046165	0.036363	0.037692	0.036734	0.038024	0.027641	0.029596	0.037965	0.095003	0.032016	0.032063	0.020987	0.034992	0.036625	0.025201	0.033629	0.023441	0.092281	0.03088	0.03138	0.026566	0.031819	0.064251	0.05122	0.038237	0.024907	0.009788	0.017381	0.046458	0.027798	0.006349	0.084804	0.014146	0.011387	0.005803	0.01158
40	1-Methyl-4-ethylbenzene	0.009843	0.010411	0.012629	0.011439	0.00474	0.008643	0.010019	0.016363	0.013075	0.0132	0.022783	0.027577	0.020122	0.016104	0.016668	0.016273	0.016939	0.012072	0.01288	0.016481	0.040903	0.013937	0.013896	0.00922	0.015226	0.016137	0.010917	0.014579	0.0103	0.039898	0.013949	0.013722	0.011801	0.014186	0.028404	0.022513	0.016705	0.010888	0.004211	0.007695	0.020282	0.012312	0.002754	0.037109	0.00628	0.004926	0.002472	0.005081
41	Mesitylene	0.007604	0.011164	0.010261	0.011819	0.006096	0.008272	0.007096	0.014286	0.013598	0.011102	0.021724	0.025606	0.019109	0.013119	0.013476	0.01315	0.013941	0.012149	0.013568	0.017609	0.037785	0.014563	0.014936	0.008919	0.01624	0.015235	0.011846	0.015585	0.01031	0.036814	0.012057	0.011205	0.01292	0.015344	0.026492	0.02119	0.017688	0.009915	0.005729	0.00836	0.019146	0.013438	0.004649	0.035248	0.008213	0.005959	0.00385	0.005697
42	1,2,4-Trimethylbenzene	0.028039	0.036597	0.039064	0.037614	0.018385	0.028776	0.025502	0.054951	0.047223	0.042578	0.073669	0.089476	0.064161	0.048721	0.050857	0.049431	0.053357	0.040608	0.044203	0.054309	0.121077	0.046269	0.046032	0.030112	0.050047	0.054076	0.037159	0.048016	0.034292	0.117912	0.047521	0.041067	0.043093	0.053369	0.091756	0.074506	0.055552	0.034665	0.016855	0.02919	0.064559	0.042438	0.012783	0.107911	0.024447	0.017273	0.010647	0.018679
43	1,2,3-Trimethylbenzene	0.005862	0.007203	0.008463	0.006459	0.003488	0.005827	0.00515	0.012201	0.010128	0.009241	0.012495	0.015422	0.01072	0.010705	0.011274	0.010886	0.011873	0.008361	0.008553	0.009818	0.018155	0.008701	0.008335	0.006317	0.00905	0.011525	0.006915	0.008676	0.007144	0.01766	0.010582	0.0088	0.008773	0.011173	0.015692	0.013489	0.010337	0.007217	0.003165	0.006272	0.010793	0.008105	0.002215	0.017823	0.004509	0.003076	0.001907	0.003814
44	1-Methyl-3-isopropylbenzene	0.000559	0.00083	0.000802	0.000688	0.000273	0.000493	0.00052	0.001095	0.001137	0.000861	0.001785	0.002294	0.001492	0.001138	0.001208	0.001144	0.001223	0.000907	0.000932	0.001077	0.002517	0.000961	0.000917	0.000615	0.00098	0.001318	0.000742	0.000938	0.000821	0.002431	0.001103	0.000901	0.000734	0.000805	0.002342	0.001977	0.001112	0.000751	0.000234	0.000668	0.001496	0.000681	0.000143	0.002577	0.000372	0.000236	0.000148	0.000311
45	Indane	0.000999	0.00086	0.00091	0.000742	0.000411	0.000706	0.001122	0.000755	0.00124	0.000997	0.00165	0.001671	0.001493	0.000795	0.000833	0.000787	0.000809	0.001188	0.001204	0.001448	0.001613	0.00124	0.001258	0.001004	0.001334	0.001392	0.001005	0.001292	0.00126	0.001592	0.000718	0.000745	0.000824	0.001	0.001703	0.001604	0.001522	0.000625	0.000358	0.000667	0.001576	0.000616	0.000312	0.001649	0.000472	0.000324	0.000316	0.000437
46	2,2,4,5,6-Pentamethylheptane	0.000991	0.000545	0.000829	0.00079	0.000942	0.000812	0.000902	0.000577	0.000348	0.000655	0.001349	0.001016	0.001308	0.000417	0.000397	0.000384	0.000347	0.000729	0.000614	0.000236	0.001415	0.000572	0.000589	0.000779	0.000383	0.00028	0.000805	0.000482	0.000764	0.001404	0.000644	0.000856	0.000454	0.000313	0.001031	0.001046	0.00041	0.000942	0.001002	0.000659	0.001333	0.000931	0.000972	0.001709	0.000889	0.001059	0.001238	0.001313
47	1-Methyl-4-propylbenzene	0.001718	0.002341	0.002111	0.001749	0.000684	0.001465	0.001845	0.00269	0.002725	0.002257	0.004417	0.005342	0.003723	0.002443	0.002644	0.002487	0.002628	0.00234	0.002422	0.003012	0.00621	0.002651	0.002573	0.001501	0.002766	0.003098	0.002016	0.002674	0.002088	0.006051	0.002345	0.002035	0.001784	0.001934	0.005479	0.004548	0.003055	0.001827	0.000602	0.001694	0.00375	0.001628	0.000396	0.006286	0.000958	0.000609	0.000372	0.000778
48	1,3-Dimethyl-5-ethylbenzene	0.002285	0.002854	0.002857	0.002464	0.001088	0.002149	0.002251	0.003826	0.003743	0.003148	0.005592	0.006406	0.004688	0.003171	0.003399	0.00323	0.003419	0.003218	0.003198	0.004068	0.008275	0.003595	0.00351	0.002235	0.00374	0.003983	0.002764	0.003623	0.00301	0.007942	0.003161	0.002749	0.00277	0.003148	0.006592	0.005766	0.004213	0.00266	0.000934	0.00208	0.004786	0.002794	0.00059	0.007837	0.001528	0.001001	0.000579	0.001214
49	1-Methyl-2-propylbenzene	0.001187	0.000953	0.001246	0.0007	0.000277	0.000885	0.001376	0.001309	0.001161	0.001403	0.001656	0.002077	0.001477	0.00119	0.001271	0.001213	0.001286	0.00098	0.000931	0.001115	0.002178	0.000995	0.000933	0.000693	0.001003	0.00136	0.000734	0.000978	0.000908	0.002096	0.001066	0.000917	0.00075	0.000816	0.002077	0.001765	0.001148	0.000789	0.000236	0.000735	0.001531	0.000675	0.000137	0.002287	0.000344	0.000244	0.000134	0.00034
50	1,4-Dimethyl-2-ethylbenzene	0.001717	0.001863	0.002104	0.001457	0.000817	0.001422	0.001672	0.002702	0.002508	0.002245	0.003482	0.004099	0.002941	0.002462	0.00264	0.002484	0.002683	0.002156	0.002175	0.00256	0.004494	0.002331	0.002197	0.001538	0.002339	0.003026	0.001821	0.002268	0.002032	0.004361	0.002252	0.002017	0.001726	0.002077	0.00419	0.003661	0.002662	0.001702	0.000739	0.001457	0.002982	0.001569	0.000548	0.004512	0.000967	0.000704	0.000567	0.000941
51	1,3-Dimethyl-4-ethylbenzene	0.001132	0.001492	0.001555	0.001192	0.000518	0.00105	0.001041	0.002343	0.00204	0.001756	0.002781	0.003493	0.002373	0.002113	0.002237	0.00219	0.002276	0.001687	0.001715	0.002004	0.003927	0.001812	0.001729	0.001177	0.001864	0.002462	0.001344	0.001787	0.001546	0.003777	0.001915	0.001689	0.001421	0.001684	0.003548	0.003059	0.002136	0.001416	0.000444	0.001162	0.002412	0.001321	0.000254	0.003563	0.000664	0.000446	0.000223	0.000609
52	1,2-Dimethyl-4-ethylbenzene	0.00213	0.002892	0.002906	0.002598	0.000986	0.00197	0.001968	0.004292	0.003824	0.003292	0.005728	0.007077	0.005038	0.00388	0.004143	0.003965	0.004186	0.003186	0.003239	0.003811	0.00874	0.003407	0.003254	0.002155	0.003501	0.004542	0.002573	0.003362	0.00287	0.008434	0.003442	0.003129	0.002677	0.003212	0.00722	0.006173	0.00398	0.002707	0.000828	0.002245	0.005122	0.002462	0.000501	0.006783	0.001224	0.000836	0.000462	0.001156
53	1,2-Dimethyl-3-ethylbenzene	0.00072	0.000698	0.000833	0.000527	0.000274	0.000664	0.000723	0.001024	0.000951	0.000998	0.001153	0.001398	0.000995	0.001026	0.001105	0.001051	0.001079	0.00082	0.000752	0.00083	0.001394	0.000789	0.000711	0.000672	0.000772	0.00116	0.000602	0.00074	0.000808	0.001314	0.000898	0.000839	0.000629	0.000744	0.001413	0.001313	0.000887	0.000639	0.000234	0.000595	0.00104	0.000543	0.000168	0.001272	0.000323	0.000214	0.000143	0.000311
54	1,2,4,5-Tetramethylbenzene	0.001508	0.00162	0.001765	0.001291	0.000815	0.001424	0.001491	0.002407	0.002455	0.002015	0.002802	0.00326	0.002425	0.002257	0.002399	0.002313	0.002372	0.002111	0.001923	0.002148	0.003117	0.001998	0.001838	0.001417	0.001983	0.002577	0.001507	0.001919	0.001945	0.003056	0.00183	0.001815	0.001894	0.002266	0.003311	0.003084	0.00231	0.001663	0.000717	0.001447	0.002484	0.001633	0.000692	0.00309	0.001146	0.000815	0.000692	0.000887
55	1,2,3,5-Tetramethylbenzene	0.002106	0.002038	0.002486	0.001464	0.00073	0.00182	0.002101	0.003237	0.003196	0.00287	0.003244	0.003993	0.002794	0.003069	0.003241	0.003121	0.00322	0.002666	0.002338	0.002575	0.003415	0.002356	0.002169	0.001768	0.00235	0.003385	0.00173	0.002258	0.002473	0.003356	0.002493	0.002477	0.002445	0.002968	0.004036	0.003844	0.002843	0.002221	0.000611	0.001778	0.002861	0.002067	0.00023	0.003515	0.001001	0.000649	0.000347	0.0009
56	1,2,3,4-Tetramethylbenzene	0.000518	0.000548	0.000684	0.000368	0.000207	0.000477	0.000451	0.000999	0.00094	0.000799	0.000831	0.001057	0.000683	0.001048	0.001108	0.001068	0.001082	0.000738	0.000637	0.000659	0.000761	0.000635	0.000557	0.000516	0.000602	0.001067	0.000459	0.000571	0.000675	0.000762	0.000821	0.000835	0.000701	0.000845	0.001065	0.001081	0.000756	0.000659	0.000171	0.000534	0.000694	0.000562	0.000104	0.000776	0.000266	0.000173	9.4e-05	0.00026
57	Naphthalene	0.000584	0.001297	0.000812	0.00085	0.000394	0.000582	0.000441	0.001202	0.001844	0.000994	0.002068	0.002276	0.001696	0.001384	0.001447	0.001391	0.001398	0.001547	0.001456	0.001779	0.001619	0.001453	0.001445	0.001173	0.001597	0.001841	0.001096	0.001511	0.001707	0.001695	0.001177	0.001251	0.001246	0.001395	0.00231	0.002216	0.001819	0.001038	0.000324	0.001019	0.001769	0.00107	0.000239	0.002029	0.000512	0.00034	0.00019	0.000422
58	Ethanol	0.065044	0.065934	0.065888	0.065872	0.065732	0.065456	0.064572	0.067141	0.06582	0.065743	0.068184	0.069	0.067563	0.067018	0.0671	0.06701	0.067041	0.066181	0.066086	0.066035	0.070383	0.066266	0.066128	0.065765	0.06602	0.066771	0.066167	0.066077	0.065949	0.070274	0.066825	0.066856	0.065375	0.065317	0.069124	0.068255	0.066236	0.06675	0.065752	0.065705	0.067636	0.066196	0.065048	0.070074	0.065288	0.065474	0.0653	0.066029
59	Methyl_tert-butyl_ether	0.011331	0.011486	0.011478	0.011476	0.011451	0.011403	0.011249	0.011697	0.011467	0.011453	0.011878	0.01202	0.01177	0.011675	0.01169	0.011674	0.011679	0.011529	0.011513	0.011504	0.012261	0.011544	0.01152	0.011457	0.011501	0.011632	0.011527	0.011511	0.011489	0.012243	0.011642	0.011647	0.011389	0.011379	0.012042	0.011891	0.011539	0.011628	0.011455	0.011446	0.011783	0.011532	0.011332	0.012208	0.011374	0.011406	0.011376	0.011503
60	Ethyl_tert-butyl_ether	0.009776	0.00991	0.009903	0.009901	0.00988	0.009838	0.009705	0.010092	0.009893	0.009881	0.010248	0.010371	0.010155	0.010073	0.010086	0.010072	0.010077	0.009947	0.009933	0.009925	0.010579	0.00996	0.009939	0.009885	0.009923	0.010036	0.009945	0.009932	0.009912	0.010563	0.010044	0.010049	0.009826	0.009817	0.01039	0.010259	0.009956	0.010033	0.009883	0.009876	0.010166	0.00995	0.009777	0.010532	0.009813	0.009841	0.009815	0.009924
[truncated: 411 more columns]
